# Supplementary material for: Effectiveness of electrophysical modalities in the sensorimotor rehabilitation of radial, ulnar, and median neuropathies: A meta-analysis
Source: PLoS One. 2021 Mar 18;16(3):e0248484. doi: 10.1371/journal.pone.0248484 (PMC7971482; doi:10.1371/journal.pone.0248484)
Supplement: S4 Table — (XLSX) [file pone.0248484.s004.xlsx]

## Sheet: Risk of Bias PLOS ONE
Study	Random Sequence Generation	Allocation Concealment	Blinding of participants	Blinding of personnel	Blinding of outcome assessors	Free of incomplete outcome data addressed (dismissal or desertion)	Free of incomplete outcome data (Intention to include in analysis)	Free of selective reporting	Similarity of baseline characteristics	Similarity of timing of the outcome assesstment	Score Maximum	Study Score
Armagan et al., 2014	+	+	+	-	+	-	?	+	-	+	10	6
Jothi and Bland., 2019	+	+	+	+	+	-	+	+	+	+	10	8
Oztas et al., 1998	?	?	+	+	-	?	?	+	+	+	10	5
Wu et al., 2016	+	+	+	?	+	+	+	+	+	+	10	9
Ke et al., 2016	+	+	+	+	?	-	+	+	+	+	10	8
Abid Ali et al., 2012	?	-	+	?	?	+	+	+	+	+	10	4
Jiang et al., 2011	?	-	?	?	+	?	+	-	+	+	10	2
Tascioglu et al., 2012	+	+	-	-	+	+	+	+	+	+	10	8
Shooshtari et al. 2008	?	?	?	?	?	?	?	+	+	+	10	3
Chang et al., 2008	?	?	?	?	?	+	+	+	+	+	10	6
Lazovic et al., 2014	+	+	+	+	+	?	+	?	+	+	10	8
Fusakul et al., 2014	+	+	+	+	?	?	+	+	+	+	10	8
Evcik et al., 2007	+	+	+	+	+	+	+	+	+	+	10	10
Boyaci et al., 2014	+	?	?	-	+	+	+	+	+	+	10	7
Badur et al., 2020	+	+	+	-	-	-	+	+	?	+	10	6
Carter et al., 2002	+	+	+	+	+	-	+	+	+	+	10	9
Colbert et al., 2010	+	+	-	+	+	+	+	+	+	+	10	9
Weintraub and Cole., 2008	+	?	+	?	?	+	-	+	?	+	10	5
Arikan et al., 2011	?	+	+	+	+	+	?	+	+	+	10	9
Atya and Mansour, 2011	+	+	-	-	?	+	+	+	+	+	10	3
Pratelli et al., 2015	-	?	-	-	+	+	?	+	+	-	10	4
Baysal et al., 2006	+	?	-	-	+	+	+	+	+	+	10	7
Wolny et al., 2016	+	+	+	+	+	-	+	+	+	+	10	9
Casale et al., 2013	+	?	?	?	+	+	+	+	+	+	10	5
Dakowicz et al., 2011	?	?	-	-	?	+	+	+	+	+	10	3
Saeed et al., 2012	+	+	?	+	+	+	+	?	+	+	10	6
Bakhtiary et al., 2004	+	+	-	-	+	+	+	+	+	+	10	8
Ozkan et al, 2015	+	?	-	-	+	-	+	+	+	+	10	4
Dincer et al., 2009	?	?	-	-	+	?	?	-	+	+	10	1
Paoloni et al., 2015	+	+	-	-	+	+	+	+	+	+	10	8
Chen et al., 2015	+	+	-	-	+	-	-	+	+	+	10	6
Raeissadat et al., 2014	+	?	-	-	+	+	+	+	+	+	10	7
Raissi et al., 2017	?	-	-	-	-	-	+	+	+	+	10	2
Yagci et al., 2009	+	+	+	+	+	-	+	+	+	+	10	9
Koca et al., 2014	+	?	-	-	+	+	+	+	+	+	10	7
Sim et al., 2019	+	+	-	-	?	-	+	+	+	+	10	6
	Abbreviations:	Yes (+)
		No (-)
		Unsure (?)
